# Supplementary material for: Ceftazidime/avibactam Improves the Antibacterial Efficacy of Polymyxin B Against Polymyxin B Heteroresistant KPC-2-Producing Klebsiella pneumoniae and Hinders Emergence of Resistant Subpopulation in vitro
Source: Front Microbiol. 2019 Sep 3;10:2029. doi: 10.3389/fmicb.2019.02029 (PMC6735287; doi:10.3389/fmicb.2019.02029)
Supplement: Supplementary file 2 [file Table_2.XLSX]

## Sheet: Sheet1
	Table S2 Mutations identified in resistant cells when compared with their parental strains.
	Synonymous- and Non-synonymous mutations are marked as black and blue, respectivitely.
	Isolates	HS11286 Locus_tag*	Annotation	Nucletide_variation	Protein_variation
	B1-Resistant subpopulation	KPHS_01610	hypothetical protein	c.200T>A	p.Leu67Gln
		KPHS_12420	hypothetical protein	c.123T>C	p.Gly41Gly
		KPHS_12440	regulatory protein CI bacteriophage origin	c.366T>G	p.Gly122Gly
		KPHS_16340	DNA-binding transcriptional regulator BasR	c.157G>C	p.Gly53Arg
		KPHS_23070	putative lipoprotein	c.177T>C	p.Gly59Gly
		KPHS_29450	hypothetical protein	c.234G>T	p.Ala78Ala
		KPHS_30440	hypothetical protein	c.43G>C	p.Ala15Pro
		KPHS_32700	hypothetical protein	c.124G>T	p.Asp42Tyr
		KPHS_34560	LysR family transcriptional regulator	c.222G>A	p.Ala74Ala
		KPHS_34800	hypothetical protein	c.765A>G	p.Val255Val
		KPHS_35700	hypothetical protein	c.1116T>C	p.Gly372Gly
		KPHS_35810	putative signal transduction histidine kinase	c.378G>C	p.Leu126Leu
		KPHS_36000	HAD-superfamily hydrolase	c.528_532delCCAGTinsTCAGG	p.Ser178Ala
		KPHS_51290	putative heptosyl transferase	c.356G>A	p.Gly119Glu
	D1-Resistant subpopulation	KPHS_05460	phage polarity suppression protein	c.12T>C	p.Leu4Leu
		KPHS_05480	hypothetical protein	c.9C>G	p.Asp3Glu
		KPHS_08540	hypothetical protein	c.578G>A	p.Arg193Gln
		KPHS_10030	P4 phage protein	c.164_168delAGCATinsCGCAC	p.Gln55Pro
		KPHS_10030	P4 phage protein	c.154_158delTACCTinsAACCA	p.TyrLeu52AsnGln
		KPHS_12410	hypothetical protein	c.87A>C	p.Glu29Asp
		KPHS_12410	hypothetical protein	c.73G>C	p.Glu25Gln
		KPHS_12410	hypothetical protein	c.60_62delGGAinsCAC	p.Asp21Thr
		KPHS_12410	hypothetical protein	c.51_55delGCAAAinsACAGT	p.Thr19Ser
		KPHS_12410	hypothetical protein	c.26_27delTGinsCT	p.Val9Ala
		KPHS_12410	hypothetical protein	c.36_42delGCGTAAGinsACGGAAA	p.15
		KPHS_12410	hypothetical protein	c.21C>T	p.Tyr7Tyr
		KPHS_12420	hypothetical protein	c.123T>C	p.Gly41Gly
		KPHS_12550	hypothetical protein	c.6C>G	p.Asn2Lys
		KPHS_17170	hypothetical protein	c.227T>C	p.Phe76Ser
		KPHS_18010	cell division protein	c.1528_1534delGATCCGTinsCAGCCGC	p.AspProTyr510GlnProHis
		KPHS_23160	type VI secretion-associated protein	c.1061T>A	p.Leu354Gln
		KPHS_27840	hypothetical protein	c.232T>G	p.Trp78Gly
		KPHS_32700	hypothetical protein	c.567A>C	p.Ala189Ala
		KPHS_32730	hypothetical protein	c.2361_2364delTCCGinsGCCA	p.789
		KPHS_33080	hypothetical protein	c.855G>T	p.Met285Ile
		KPHS_34800	hypothetical protein	c.786_789delAAGCinsGAGT	p.264
		KPHS_35700	hypothetical protein	c.1116T>C	p.Gly372Gly
		KPHS_36000	HAD-superfamily hydrolase	c.638_642delGCGCGinsACGCC	p.Ser213Asn
		KPHS_36000	HAD-superfamily hydrolase	c.597T>C	p.Ala199Ala
		KPHS_40360	hypothetical protein	c.739G>C	p.Glu247Gln
	D4-Resistant subpopulation	KPHS_05410	hypothetical protein	c.358T>C	p.Ser120Pro
		KPHS_12470	hypothetical protein	c.4C>G	p.Pro2Ala
		KPHS_22580	hypothetical protein	c.210T>G	p.Leu70Leu
		KPHS_30470	sensor histidine protein kinase (RstA regulator)	c.747T>A	p.Ile249Ile
		KPHS_32530	hypothetical protein	c.238G>C	p.Val80Leu
		KPHS_32530	hypothetical protein	c.139_140delCAinsGG	p.His47Gly
		KPHS_32530	hypothetical protein	c.130_134delAATAAinsTATAG	p.AsnAsn44TyrSer
		KPHS_32530	hypothetical protein	c.119_123delTGATAinsCGATG	p.MetIle40ThrMet
		KPHS_32700	hypothetical protein	c.567A>C	p.Ala189Ala
		KPHS_33570	hypothetical protein	c.135T>A	p.Ile45Ile
		KPHS_35690	polysaccharide export protein	c.483G>T	p.Val161Val
		KPHS_35690	polysaccharide export protein	c.150T>C	p.Val50Val
		KPHS_40330	tail protein I	c.111A>G	p.Val37Val
	* A representative locus ID for each gene from Klebsiella pneumoniae subsp. pneumoniae HS11286 complete genome sequence (NC_016845) is given.

## Sheet: Sheet3
	KPHS_12420	hypothetical protein	c.123T>C	p.Gly41Gly
	KPHS_12440	regulatory protein CI bacteriophage origin	c.366T>G	p.Gly122Gly
	KPHS_23070	putative lipoprotein	c.177T>C	p.Gly59Gly
	KPHS_29450	hypothetical protein	c.234G>T	p.Ala78Ala
	KPHS_34560	LysR family transcriptional regulator	c.222G>A	p.Ala74Ala
	KPHS_34800	hypothetical protein	c.765A>G	p.Val255Val
	KPHS_35700	hypothetical protein	c.1116T>C	p.Gly372Gly
	KPHS_35810	putative signal transduction histidine kinase	c.378G>C	p.Leu126Leu
	KPHS_22580	hypothetical protein	c.210T>G	p.Leu70Leu
	KPHS_30470	sensor histidine protein kinase (RstA regulator)	c.747T>A	p.Ile249Ile
	KPHS_32700	hypothetical protein	c.567A>C	p.Ala189Ala
	KPHS_33570	hypothetical protein	c.135T>A	p.Ile45Ile
	KPHS_35690	polysaccharide export protein	c.483G>T	p.Val161Val
	KPHS_35690	polysaccharide export protein	c.150T>C	p.Val50Val
	KPHS_40330	tail protein I	c.111A>G	p.Val37Val
